# Supplementary material for: Variation in diet composition and its relation to gut microbiota in a passerine bird
Source: Sci Rep. 2022 Mar 8;12:3787. doi: 10.1038/s41598-022-07672-9 (PMC8904835; doi:10.1038/s41598-022-07672-9)
Supplement: Supplementary file 2 — Supplementary Information 2. [file 41598_2022_7672_MOESM2_ESM.xlsx]

## Sheet: Table_S1_accessions_diet
Table A1: Sample metadata and accession numbers for sequencing files.
Individual_ID	Age	Locality	Date	ENA_accesion_16S	ENA_accession_COI	Blockling
S540977	Adult	Kotrba	2-V-2014	ERS1220921	ERS7160300	with.blocking
S540977	Adult	Kotrba	2-V-2014	ERS1220921	ERS7160302	without.blocking
S590545	Adult	Kotrba	27-VI-2014	ERS1220926	ERS7160304	with.blocking
S590561	Adult	Kotrba	1-V-2014	ERS1220929	ERS7160306	with.blocking
S590561	Adult	Kotrba	1-V-2014	ERS1220929	ERS7160308	without.blocking
S590584	Adult	Kotrba	1-V-2014	ERS1220937	ERS7160310	with.blocking
S590665	Adult	Pulec_Kraus	9-VII-2014	ERS1220946	ERS7160312	with.blocking
S590665	Adult	Pulec_Kraus	9-VII-2014	ERS1220946	ERS7160314	without.blocking
S644683	Adult	Pulec_Kraus	25-V-2014	ERS1220955	ERS7160316	with.blocking
S645282	Adult	Kotrba	3-VI-2014	ERS1220969	ERS7160318	without.blocking
S677673	Adult	Kotrba	1-V-2014	ERS1220994	ERS7160320	with.blocking
S677675	Adult	Kotrba	1-V-2014	ERS1220995	ERS7160322	with.blocking
S677675	Adult	Kotrba	1-V-2014	ERS1220995	ERS7160324	without.blocking
S677677	Adult	Kotrba	26-VI-2014	ERS1221001	ERS7160326	with.blocking
S677685	Adult	Kotrba	2-V-2014	ERS1221008	ERS7160328	with.blocking
S677685	Adult	Kotrba	2-V-2014	ERS1221008	ERS7160330	without.blocking
S677689	Adult	Pulec_Kraus	7-VI-2014	ERS1221012	ERS7160332	with.blocking
S677690	Adult	Pulec_Kraus	8-VII-2014	ERS1221013	ERS7160334	with.blocking
S677690	Adult	Pulec_Kraus	8-VII-2014	ERS1221013	ERS7160336	without.blocking
S677693	Adult	Pulec_Kraus	4-V-2014	ERS1221016	ERS7160338	with.blocking
S679234	Adult	Kotrba	11-VII-2014	ERS1221082	ERS7160340	with.blocking
S679234	Adult	Kotrba	11-VII-2014	ERS1221082	ERS7160342	without.blocking
S679410	Adult	Kotrba	1-V-2014	ERS1221087	ERS7160344	with.blocking
S679549	Adult	Kotrba	2-V-2014	ERS1221100	ERS7160346	with.blocking
S733938	Young	Kotrba	15-V-2014	ERS1220687	ERS7160348	with.blocking
S733939	Young	Kotrba	21-V-2014	ERS1220690	ERS7160350	with.blocking
S733940	Young	Kotrba	21-V-2014	ERS1220692	ERS7160352	with.blocking
S733941	Young	Kotrba	15-V-2014	ERS1220693	ERS7160354	with.blocking
S733941	Young	Kotrba	15-V-2014	ERS1220693	ERS7160356	without.blocking
S733942	Young	Kotrba	21-V-2014	ERS1220695	ERS7160358	with.blocking
S733948	Young	Kotrba	28-V-2014	ERS1220697	ERS7160360	with.blocking
S733950	Young	Kotrba	22-V-2014	ERS1220698	ERS7160362	with.blocking
S733951	Young	Kotrba	25-V-2014	ERS1220700	ERS7160364	with.blocking
S733951	Young	Kotrba	25-V-2014	ERS1220700	ERS7160366	without.blocking
S733953	Young	Kotrba	28-V-2014	ERS1220704	ERS7160368	with.blocking
S733954	Young	Pulec_Kraus	30-V-2014	ERS1220707	ERS7160370	with.blocking
S733955	Young	Pulec_Kraus	30-V-2014	ERS1220710	ERS7160372	with.blocking
S733967	Young	Kotrba	31-V-2014	ERS1220713	ERS7160374	with.blocking
S733969	Young	Kotrba	25-V-2014	ERS1220714	ERS7160376	with.blocking
S733974	Young	Pulec_Kraus	1-VI-2014	ERS1220716	ERS7160378	with.blocking
S733978	Young	Pulec_Kraus	27-V-2014	ERS1220719	ERS7160380	with.blocking
S733978	Young	Pulec_Kraus	27-V-2014	ERS1220719	ERS7160382	without.blocking
S733985	Young	Kotrba	4-VI-2014	ERS1220723	ERS7160384	with.blocking
S734000	Young	Pulec_Kraus	6-VI-2014	ERS1220724	ERS7160386	with.blocking
S737103	Young	Pulec_Kraus	21-VII-2014	ERS1220726	ERS7160388	with.blocking
S737103	Young	Pulec_Kraus	21-VII-2014	ERS1220726	ERS7160390	without.blocking
S737123	Young	Kotrba	24-VII-2014	ERS1220727	ERS7160392	with.blocking
S737124	Young	Kotrba	24-VII-2014	ERS1220728	ERS7160394	with.blocking
S737135	Young	Kotrba	25-VII-2014	ERS1220729	ERS7160396	with.blocking
S737140	Young	Kotrba	26-VII-2014	ERS1220732	ERS7160398	with.blocking
S737140	Young	Kotrba	26-VII-2014	ERS1220732	ERS7160400	without.blocking
S737141	Young	Kotrba	1-VIII-2014	ERS1220734	ERS7160402	with.blocking
S737153	Young	Pulec_Kraus	29-VII-2014	ERS1220738	ERS7160404	with.blocking
S737202	Young	Pulec_Kraus	12-VI-2014	ERS1220744	ERS7160406	with.blocking
S737203	Young	Kotrba	12-VI-2014	ERS1220745	ERS7160408	with.blocking
S737204	Young	Kotrba	12-VI-2014	ERS1220746	ERS7160410	with.blocking
S737204	Young	Kotrba	12-VI-2014	ERS1220746	ERS7160412	without.blocking
S737209	Young	Pulec_Kraus	14-VI-2014	ERS1220751	ERS7160414	with.blocking
S737211	Young	Pulec_Kraus	14-VI-2014	ERS1220753	ERS7160416	with.blocking
S737217	Young	Kotrba	14-VI-2014	ERS1220755	ERS7160418	with.blocking
S737217	Young	Kotrba	14-VI-2014	ERS1220755	ERS7160420	without.blocking
S737219	Young	Kotrba	8-VI-2014	ERS1220757	ERS7160422	with.blocking
S737220	Young	Kotrba	14-VI-2014	ERS1220760	ERS7160424	with.blocking
S737221	Young	Kotrba	8-VI-2014	ERS1220761	ERS7160426	with.blocking
S737221	Young	Kotrba	8-VI-2014	ERS1220761	ERS7160428	without.blocking
S737224	Young	Pulec_Kraus	9-VI-2014	ERS1220767	ERS7160430	with.blocking
S737228	Young	Pulec_Kraus	9-VI-2014	ERS1220777	ERS7160432	with.blocking
S737229	Young	Pulec_Kraus	9-VI-2014	ERS1220779	ERS7160434	with.blocking
S737229	Young	Pulec_Kraus	9-VI-2014	ERS1220779	ERS7160436	without.blocking
S737235	Young	Pulec_Kraus	16-VI-2014	ERS1220784	ERS7160438	with.blocking
S737242	Young	Pulec_Kraus	23-VI-2014	ERS1220789	ERS7160440	with.blocking
S737244	Young	Pulec_Kraus	18-VI-2014	ERS1220792	ERS7160442	with.blocking
S737245	Young	Pulec_Kraus	18-VI-2014	ERS1220795	ERS7160444	with.blocking
S737247	Young	Pulec_Kraus	24-VI-2014	ERS1220800	ERS7160446	with.blocking
S737247	Young	Pulec_Kraus	24-VI-2014	ERS1220800	ERS7160448	without.blocking
S737261	Young	Pulec_Kraus	22-VI-2014	ERS1220802	ERS7160450	with.blocking
S737264	Young	Pulec_Kraus	22-VI-2014	ERS1220804	ERS7160452	with.blocking
S737270	Young	Kotrba	2-VII-2014	ERS1220810	ERS7160454	with.blocking
S737270	Young	Kotrba	2-VII-2014	ERS1220810	ERS7160456	without.blocking
S737289	Young	Pulec_Kraus	4-VII-2014	ERS1220815	ERS7160458	with.blocking
S737290	Young	Pulec_Kraus	4-VII-2014	ERS1220818	ERS7160460	with.blocking
S737291	Young	Pulec_Kraus	28-VI-2014	ERS1220821	ERS7160462	with.blocking
S737291	Young	Pulec_Kraus	28-VI-2014	ERS1220821	ERS7160464	without.blocking
S737303	Young	Pulec_Kraus	13-VII-2014	ERS1220828	ERS7160466	with.blocking
S737303	Young	Pulec_Kraus	13-VII-2014	ERS1220828	ERS7160468	without.blocking
S737309	Young	Kotrba	13-VII-2014	ERS1220830	ERS7160470	with.blocking
S737311	Young	Kotrba	7-VII-2014	ERS1220834	ERS7160472	with.blocking
S737312	Young	Kotrba	7-VII-2014	ERS1220836	ERS7160474	with.blocking
S737312	Young	Kotrba	7-VII-2014	ERS1220836	ERS7160476	without.blocking
S737313	Young	Kotrba	13-VII-2014	ERS1220840	ERS7160478	with.blocking
S737314	Young	Kotrba	10-VII-2014	ERS1220841	ERS7160480	with.blocking
S737317	Young	Kotrba	16-VII-2014	ERS1220847	ERS7160482	with.blocking
S737317	Young	Kotrba	16-VII-2014	ERS1220847	ERS7160484	without.blocking
S737348	Young	Pulec_Kraus	13-VII-2014	ERS1220861	ERS7160486	with.blocking
S737349	Young	Pulec_Kraus	13-VII-2014	ERS1220862	ERS7160488	with.blocking
S737350	Young	Pulec_Kraus	13-VII-2014	ERS1220863	ERS7160490	with.blocking
S737356	Young	Kotrba	24-VII-2014	ERS1220864	ERS7160492	with.blocking
S737356	Young	Kotrba	24-VII-2014	ERS1220864	ERS7160494	without.blocking
S737426	Young	Pulec_Kraus	1-VII-2014	ERS1220865	ERS7160496	with.blocking
S737432	Young	Kotrba	1-VII-2014	ERS1220866	ERS7160498	with.blocking
S737433	Young	Kotrba	1-VII-2014	ERS1220870	ERS7160500	with.blocking
S737434	Young	Kotrba	1-VII-2014	ERS1220871	ERS7160502	with.blocking
S737434	Young	Kotrba	1-VII-2014	ERS1220871	ERS7160504	without.blocking
S737435	Young	Kotrba	1-VII-2014	ERS1220873	ERS7160506	with.blocking
S737462	Young	Kotrba	5-VII-2014	ERS1220875	ERS7160508	with.blocking
S737464	Young	Kotrba	6-VII-2014	ERS1220878	ERS7160510	with.blocking
