# Supplementary material for: Variation in diet composition and its relation to gut microbiota in a passerine bird
Source: Sci Rep. 2022 Mar 8;12:3787. doi: 10.1038/s41598-022-07672-9 (PMC8904835; doi:10.1038/s41598-022-07672-9)
Supplement: Supplementary file 3 — Supplementary Information 3. [file 41598_2022_7672_MOESM3_ESM.xlsx]

## Sheet: Table_A2_DESEQ.table
Table A2: Results of differential abundance DESeq2 analyses testing the effects of locality and Julian date on the abundance of insect genera detected in diet samples. Significance values correspond to likelihood ratio tests.
	Julian date (cubic)					Julian date (quadratic)					Julian date (linear)					Locality
	log2FoldChange	lfcSE	stat	pvalue	padj	log2FoldChange	lfcSE	stat	pvalue	padj	log2FoldChange	lfcSE	stat	pvalue	padj	log2FoldChange	lfcSE	stat	pvalue	padj	Class	Order	Family	Genus
OTU_3	-7.98629	12.7637	0.305252	0.580608	1	-21.5761	13.171	4911.7	0	0	0.0396031	0.0582881	-4487.99	NA	NA	1.03763	2.99653	0.0966027	0.755945	0.990063	Insecta	Hemiptera	Miridae	Lygus
OTU_4	30	10.1878	2.05573	0.151634	1	-30	10.878	8058.41	0	0	-0.0256487	0.0582118	-5086.1	NA	NA	-2.87563	2.58752	0.746658	0.387537	0.908745	Insecta	Diptera	Tipulidae	Nephrotoma
OTU_5	17.2904	10.5281	0.118527	0.730637	1	-30	10.9358	2293.7	0	0	-0.00972002	0.0583744	-1438.18	NA	NA	3.60562	2.61122	1.84433	0.174444	0.908745	Insecta	Hymenoptera	Formicidae	Lasius
OTU_8	-4.12733	13.2066	0.129677	0.718767	1	-3.74791	13.8759	0.0615512	0.804061	0.998152	-0.00227195	0.0584242	0.00113089	0.973173	1	1.38513	3.15123	0.276391	0.599077	0.942547	Insecta	Lepidoptera	Geometridae	Operophtera
OTU_9	24.2815	13.1358	0.741881	0.389059	1	30	13.7763	1432.51	1.80948879009724e-313	3.05028110330677e-312	-0.0285285	0.0584134	-1427.16	NA	NA	-11.2286	3.1459	1.21727	0.269896	0.908745	Insecta	Diptera	Tachinidae	Cyzenis
OTU_17	-24.4358	13.1177	1.47641	NA	NA	30	13.7375	2146	NA	NA	-0.0198401	0.0583936	-2142.96	NA	NA	-7.90374	3.13466	2.0605	NA	NA	Insecta	Coleoptera	Nitidulidae	Brassicogethes
OTU_18	-30	13.1795	3.10465	0.078069	1	-27.5264	13.7898	1542.81	0	0	0.00875458	0.058434	-1539.68	1	1	3.7134	3.12397	1.19699	0.273924	0.908745	Insecta	Hemiptera	Cicadellidae	Macrosteles
OTU_24	-30	13.2001	0.371678	NA	NA	30	13.853	944.838	NA	NA	0.00515193	0.0584468	-941.956	NA	NA	30	3.14461	4.25837	NA	NA	Insecta	Diptera	Hybotidae	Elaphropeza
OTU_44	-12.9796	3.79952	8.89417	0.00286082	0.337577	6.17308	4.16034	2206.02	0	0	-0.0287098	0.0578591	-206.04	NA	NA	0.586552	0.965357	0.386417	0.534189	0.910269	Insecta	Diptera	Chironomidae	Chironomus
OTU_46	-30	13.206	0.634397	0.425747	1	30	13.8354	1091.4	2.43891e-239	3.59739e-238	-0.00984253	0.0584445	-1085.14	NA	NA	-22.0893	3.15654	0.38292	0.536045	0.910269	Insecta	Coleoptera	Curculionidae	Stenocarus
OTU_62	-6.69077	12.45	0.145786	NA	NA	-24.3595	12.6793	986.75	NA	NA	0.00942043	0.0584016	-832.586	NA	NA	2.9196	2.92857	0.620749	NA	NA	Insecta	Diptera	Sarcophagidae	Sarcophaga
OTU_63	30	13.1945	0.606773	0.436006	1	30	13.8574	698.553	6.16982e-154	6.06699e-153	0.00955786	0.0584363	-692.327	1	1	-24.3997	3.15505	0.774951	0.37869	0.908745	Insecta	Hemiptera	Rhyparochromidae	Megalonotus
OTU_77	30	13.2065	0.68777	NA	NA	-30	13.8675	894.428	NA	NA	-0.00256525	0.0584537	-892.737	NA	NA	30	3.14183	4.25778	NA	NA	Insecta	Diptera	Tipulidae	Prionocera
OTU_80	-30	13.1466	0.233388	0.629023	1	30	13.7993	876.325	1.37595e-192	1.80402e-191	0.0118509	0.0584308	-871.938	NA	NA	-30	3.14788	1.94655	0.162959	0.908745	Insecta	Hemiptera	Corixidae	Sigara
OTU_84	30	13.1865	1.82433	0.176798	1	-30	13.8523	790.18	7.3652e-174	8.69094e-173	-0.00673905	0.0584478	-787.265	1	1	8.6417	3.13705	3.26869	0.0706138	0.908745	Insecta	Diptera	Limoniidae	Rhipidia
OTU_86	-30	13.1147	1.17607	0.278158	1	-18.4276	13.7652	1519.01	0	0	-0.0202514	0.0583884	-1516.76	NA	NA	1.9023	3.12308	0.290675	0.589789	0.940474	Insecta	Coleoptera	Scarabaeidae	Aphodius
OTU_87	30	13.1984	0.739065	NA	NA	-30	13.8523	31.3787	NA	NA	-0.00597292	0.0584436	-29.4985	NA	NA	-24.041	3.14958	1.07326	NA	NA	Insecta	Diptera	Tachinidae	Hebia
OTU_96	30	13.1723	1.38424	0.239379	1	-30	13.7967	661.383	7.4741e-146	6.2996e-145	-0.00135141	0.0584409	-657.955	1	1	-29.6124	3.14265	4.02636	0.0447944	0.908745	Insecta	Hemiptera	Cixiidae	Cixius
OTU_97	30	13.1299	2.79631	NA	NA	30	13.7388	791.914	NA	NA	0.0039442	0.0584102	-790.152	NA	NA	-4.46239	3.13366	0.910456	NA	NA	Insecta	Diptera	Tipulidae	Tipula
OTU_99	-30	13.1194	1.34076	NA	NA	30	13.7541	1345.61	NA	NA	0.0238797	0.0584086	-1339.59	NA	NA	-0.240788	3.13276	-0.00703638	NA	NA	Insecta	Coleoptera	Chrysomelidae	Psylliodes
OTU_101	30	13.1907	0.479853	NA	NA	30	13.8569	632.815	NA	NA	0.00928842	0.0584362	-626.719	NA	NA	-25.0952	3.15436	0.978388	NA	NA	Insecta	Coleoptera	Hydrophilidae	Cryptopleurum
OTU_115	30	13.1887	1.1326	0.287222	1	-30	13.7981	579.2	5.59915e-128	4.40466e-127	-0.00127027	0.0584418	-575.896	1	1	-28.5503	3.14333	3.47538	0.0622884	0.908745	Insecta	Diptera	Tachinidae	Platymya
OTU_123	-30	10.4547	1.75772	NA	NA	-7.33765	11.0904	494.606	NA	NA	0.0313398	0.0582844	-320.703	NA	NA	1.72267	2.57346	0.160329	NA	NA	Insecta	Diptera	Chironomidae	Glyptotendipes
OTU_126	-30	13.2076	1.18757	0.27582	1	-30	13.8553	670.441	8.00993e-148	7.27056e-147	0.00207574	0.0584478	-669.466	1	1	30	3.13944	4.52662	0.0333715	0.908745	Insecta	Hemiptera	Cicadellidae	Psammotettix
OTU_138	21.2536	13.1484	0.326399	0.567787	1	30	13.808	351.161	2.36779e-78	1.55222e-77	-0.0197472	0.058425	-347.224	NA	NA	-27.4726	3.15404	0.772018	0.379593	0.908745	Insecta	Diptera	Tachinidae	Tachinidae
OTU_147	30	13.1945	0.492511	0.482809	1	30	13.8577	379.797	1.37792e-84	9.56439e-84	0.00902871	0.058437	-374.086	1	1	-23.6957	3.15548	0.649722	0.420212	0.908745	Insecta	Hemiptera	Scutelleridae	Eurygaster
OTU_150	3.4844	13.1512	0.0574075	0.810641	1	-30	13.805	488.414	3.15378e-108	2.32591e-107	-0.000281321	0.0584229	-485.099	1	1	-6.96835	3.13738	2.25325	0.133334	0.908745	Insecta	Diptera	Limoniidae	Limonia
OTU_164	-4.53884	9.6158	0.0223064	0.881275	1	-30	9.91134	773.102	3.80442e-170	4.0811e-169	0.012723	0.058335	-394.337	NA	NA	-6.92718	2.34243	4.0292	0.0447191	0.908745	Insecta	Diptera	Calliphoridae	Pollenia
OTU_188	-30	13.1606	0.246234	NA	NA	-30	13.7924	289.881	NA	NA	-0.000578241	0.0584398	-287.399	NA	NA	-2.04555	3.12393	0.294657	NA	NA	Insecta	Coleoptera	Silphidae	Calosilpha
OTU_197	-19.5511	12.7588	0.21448	NA	NA	30	13.1053	166.346	NA	NA	-0.00626256	0.0584094	-148.034	NA	NA	6.05958	2.92319	1.51401	NA	NA	Insecta	Coleoptera	Curculionidae	Ceutorhynchus
OTU_198	16.6211	13.1527	0.197892	0.656428	1	-4.063	13.8052	147.304	6.73457e-34	3.78419e-33	-0.0162234	0.0584257	-144.584	NA	NA	-23.9301	3.14799	1.38027	0.240055	0.908745	Insecta	Diptera	Empididae	Atrichopleura
OTU_227	-17.8785	7.95759	1.69333	NA	NA	-12.0431	8.43119	185.097	NA	NA	-0.0264264	0.0582945	-68.2098	NA	NA	-1.78825	1.88916	0.490997	NA	NA	Insecta	Diptera	Diptera	Diptera
OTU_235	-30	13.2061	0.627678	NA	NA	30	13.8385	257.246	NA	NA	-0.00967357	0.0584449	-251.171	NA	NA	-21.0666	3.15682	0.299542	NA	NA	Insecta	Coleoptera	Dermestidae	Anthrenus
OTU_271	-11.3224	8.67998	-0.110452	NA	NA	-19.7821	8.89968	27.3376	NA	NA	0.0311538	0.0538369	-11.3847	NA	NA	-3.13746	2.07502	1.53591	NA	NA	Insecta	Diptera	Syrphidae	Episyrphus
OTU_273	30	13.1912	0.980746	0.322015	1	-30	13.7993	197.182	8.60517e-45	5.07705e-44	-0.0012278	0.0584423	-193.956	1	1	-28.0026	3.14372	3.19327	0.073942	0.908745	Insecta	Diptera	Tachinidae	Tachina
OTU_333	-8.59027	10.853	0.0727003	NA	NA	-0.878317	11.1289	41.8924	NA	NA	0.0064187	0.0584058	-27.5884	NA	NA	3.27207	2.56784	0.691462	NA	NA	Insecta	Insecta	Insecta	Insecta
OTU_376	-30	13.2079	0.66594	0.414471	1	-30	13.857	139.448	3.5153e-32	1.88548e-31	0.000349516	0.0584516	-138.538	1	1	25.5359	3.14006	3.49054	0.0617204	0.908745	Insecta	Hymenoptera	Apidae	Apis
OTU_389	30	13.1906	1.01702	0.313228	1	23.2174	13.8327	42.4701	7.17693e-11	3.13658e-10	-0.00888716	0.0584412	-40.5577	1	1	-22.6656	3.15572	0.64361	0.422407	0.908745	Insecta	Diptera	Tachinidae	Phorocera
OTU_395	26.4967	13.188	-0.375942	1	1	-30	13.877	12.5119	0.000404373	0.0011929	-0.00196162	0.0584497	-11.5823	1	1	3.15648	3.14939	0.656535	0.417786	0.908745	Insecta	Diptera	Empididae	Empis
OTU_401	30	13.1241	1.83712	0.175289	1	-2.59002	13.7947	75.2262	4.19752e-18	2.15351e-17	0.0199303	0.0583978	-74.0226	NA	NA	2.3535	3.12779	0.182528	0.66921	0.980309	Insecta	Diptera	Culicidae	Culiseta
OTU_475	-14.3927	10.4874	0.767228	0.381076	1	-30	10.9423	226.209	3.99964e-51	2.48399e-50	-0.00373427	0.058366	-139.069	NA	NA	-6.44923	2.50172	3.69481	0.0545819	0.908745	Insecta	Diptera	Tabanidae	Hybomitra
OTU_539	-30	13.2077	0.454084	0.500402	1	30	13.8645	13.2666	0.000270179	0.000838976	0.00255734	0.05845	-13.3004	1	1	28.7583	3.15049	1.82767	0.176403	0.908745	Insecta	Hemiptera	Ninidae	Cymoninus
OTU_565	1.15509	8.35579	0.0173795	NA	NA	4.95361	8.61351	73.8484	NA	NA	-0.0148686	0.0583631	-28.971	NA	NA	3.18961	1.996	1.85027	NA	NA	Insecta	Odonata	Calopterygidae	Calopteryx
OTU_566	30	13.2104	-0.00667864	1	1	-30	13.8739	45.3658	1.63467e-11	7.71566e-11	-0.00138278	0.0584534	-44.2602	1	1	24.6721	3.14673	1.91209	0.166731	0.908745	Insecta	Hemiptera	Miridae	Psallus
OTU_570	-30	13.2076	1.09192	0.296046	1	9.94915	13.8317	36.8755	1.25922e-09	5.30669e-09	0.00527373	0.0584431	-36.0002	1	1	4.66983	3.14494	1.41748	0.233819	0.908745	Insecta	Diptera	Opomyzidae	Opomyza
OTU_579	-30	13.2099	0.598525	0.439141	1	-30	13.8664	53.309	2.84992e-13	1.40121e-12	0.000660841	0.0584515	-52.4155	1	1	29.457	3.14288	2.19582	0.138386	0.908745	Insecta	Coleoptera	Scarabaeidae	Onthophagus
OTU_701	30	13.1953	0.00115018	0.972946	1	30	13.8602	7.66193	0.00563982	0.0147889	0.00553021	0.0584426	-6.31296	1	1	-19.7273	3.15732	0.216716	0.641554	0.973394	Insecta	Coleoptera	Curculionidae	Sitona
OTU_816	9.4103	13.1723	0.11703	0.732279	1	30	13.8303	16.1416	5.87788e-05	0.000187457	0.00654418	0.0584405	-14.4566	1	1	8.78327	3.14717	-0.460497	1	1	Insecta	Diptera	Anthomyiidae	Delia
OTU_861	-30	13.2108	0.754814	0.384956	1	-30	13.8707	26.4447	2.71192e-07	1.00002e-06	0.00342187	0.0584482	-25.5944	NA	NA	29.7744	3.14402	1.88415	0.169864	0.908745	Insecta	Hemiptera	Nabidae	Nabis
OTU_863	21.9525	13.132	-0.0146003	1	1	-28.3575	13.8211	43.8982	3.45899e-11	1.56985e-10	0.00393598	0.0584317	-42.2049	1	1	-4.65275	3.13701	0.813843	0.366986	0.908745	Insecta	Diptera	Dolichopodidae	Dolichopus
OTU_900	-30	13.2119	0.814144	0.366898	1	-30	13.8716	23.8231	1.05606e-06	3.77622e-06	0.00175426	0.0584506	-23.0356	1	1	22.3301	3.14486	1.64871	0.199134	0.908745	Insecta	Hymenoptera	Ichneumonidae	Woldstedtius
OTU_940	8.28773	13.1925	-0.001276	1	1	30	13.8578	36.0693	1.90419e-09	7.74808e-09	0.0184105	0.0584217	-32.0393	NA	NA	-21.0261	3.15579	0.578819	0.446776	0.908745	Insecta	Hemiptera	Delphacidae	Nothodelphax
OTU_950	-4.94263	13.1923	0.169023	0.680982	1	5.34318	13.838	0.261503	0.609089	0.989977	-0.0466367	0.0583135	1.19997	NA	NA	0.0107967	3.15233	1.87133e-05	0.996548	1	Insecta	Diptera	Bibionidae	Bibio
OTU_952	-25.5319	13.1826	0.446447	0.504027	1	15.3301	13.8552	12.872	0.000333528	0.00100914	0.0216412	0.0584119	-11.5277	NA	NA	-23.3882	3.1534	1.18259	0.27683	0.908745	Insecta	Diptera	Culicidae	Coquillettidia
OTU_961	15.8723	13.1745	0.211068	0.645932	1	19.6193	13.8404	10.0513	0.00152242	0.00417781	-0.0114158	0.0584406	-8.98626	NA	NA	-29.9275	3.15688	0.366448	0.544947	0.910269	Insecta	Diptera	Tachinidae	Chrysoexorista
OTU_996	30	13.2166	0.236811	0.626519	1	30	13.8697	21.9682	2.77213e-06	9.62091e-06	0.00650507	0.0584459	-19.7673	1	1	22.7892	3.15505	0.695834	0.404187	0.908745	Insecta	Coleoptera	Chrysomelidae	Longitarsus
OTU_1049	21.174	11.4778	0.0777806	0.780328	1	-23.253	11.8064	27.212	1.82319e-07	7.17123e-07	0.0162287	0.0583916	-19.5571	NA	NA	-2.48109	2.77897	0.488796	0.484465	0.908745	Insecta	Diptera	Culicidae	Ochlerotatus
OTU_1059	17.8863	10.733	0.839758	NA	NA	-22.3772	11.2418	65.0116	NA	NA	0.0118165	0.0583907	-42.1239	NA	NA	-2.93016	2.6223	0.867338	NA	NA	Insecta	Diptera	Muscidae	Helina
OTU_1103	30	13.2051	0.783721	0.376006	1	14.4976	13.8384	10.5259	0.00117712	0.00338781	-0.00408596	0.058449	-10.1632	1	1	-19.5683	3.15624	0.573827	0.448742	0.908745	Insecta	Hemiptera	Miridae	Harpocera
OTU_1201	26.2364	13.1961	-0.0201404	1	1	30	13.8622	3.14528	0.0761467	0.187194	0.00479502	0.0584439	-2.67063	1	1	-20.6173	3.15741	0.154497	0.694274	0.984389	Insecta	Hemiptera	Miridae	Trigonotylus
OTU_1230	4.69635	13.1443	0.0687135	NA	NA	-28.3861	13.8194	1.35495	NA	NA	0.0537538	0.0580006	0.234401	0.628279	1	-3.9203	3.13571	0.902009	NA	NA	Insecta	Diptera	Culicidae	Aedes
OTU_1259	30	13.2087	0.640003	0.42371	1	12.1466	13.8404	4.35098	0.0369876	0.0928625	-0.00364033	0.0584498	-4.51563	1	1	-26.4735	3.1566	0.489239	0.484267	0.908745	Insecta	Diptera	Tachinidae	Phryxe
OTU_1318	30	13.2148	0.589259	0.442706	1	-13.791	13.8759	-0.0409256	1	1	-0.0425287	0.0583138	0.430786	0.511603	1	24.3743	3.14998	1.55951	0.211737	0.908745	Insecta	Diptera	Ceratopogonidae	Sphaeromias
OTU_1347	30	13.1395	1.6885	NA	NA	-30	13.8159	71.8664	NA	NA	0.00909787	0.0584239	-70.7324	NA	NA	-29.9777	3.14121	4.04892	NA	NA	Insecta	Diptera	Chironomidae	Polypedilum
OTU_1368	-21.4099	13.1922	0.351276	0.553392	1	-30	13.8448	7.60075	0.00583439	0.0149665	0.00679112	0.0584254	-6.79339	NA	NA	-29.95	3.14495	1.42544	0.232511	0.908745	Insecta	Diptera	Empididae	Hilara
OTU_1396	-30	13.2066	0.204652	NA	NA	30	13.8427	12.612	NA	NA	-0.00715934	0.058448	-9.59838	NA	NA	-25.4328	3.15769	0.106335	NA	NA	Insecta	Coleoptera	Staphylinidae	Omalium
OTU_1429	-8.12861	13.1742	0.0879436	NA	NA	-30	13.8365	0.907253	NA	NA	0.0485052	0.0580243	0.208486	NA	NA	-5.56713	3.14103	1.24094	NA	NA	Insecta	Diptera	Calliphoridae	Calliphora
OTU_1475	14.018	13.1674	0.178002	NA	NA	23.2492	13.8389	19.0308	1.28623e-05	4.21599e-05	-0.0139337	0.0584371	-16.936	NA	NA	-28.0065	3.15659	0.437604	0.508281	0.908745	Insecta	Diptera	Empididae	Rhamphomyia
OTU_1484	-4.07963	13.209	0.171228	0.679023	1	-1.92297	13.8768	0.00186451	0.965558	1	0.00125059	0.0584365	0.00315797	0.955186	1	1.016	3.15258	0.205156	0.650591	0.973394	Insecta	Hymenoptera	Formicidae	Formica
OTU_1508	-30	13.215	-0.11115	1	1	-5.48243	13.8566	0.123581	0.725182	0.995018	-0.000419526	0.0583353	-0.000166058	1	1	3.40653	3.14182	1.31195	0.252042	0.908745	Insecta	Coleoptera	Staphylinidae	Tachinus
OTU_1520	-9.03175	13.1763	0.148865	0.699622	1	-30	13.831	26.4558	2.69643e-07	1.00002e-06	0.00389872	0.0584137	-25.4364	1	1	-29.9792	3.14279	2.57518	0.108552	0.908745	Insecta	Diptera	Tabanidae	Tabanidae
OTU_1555	-13.2439	13.1715	-0.233694	NA	NA	-16.7982	13.8102	9.55042	NA	NA	0.0111559	0.0584259	-8.51764	NA	NA	-1.19814	3.13564	0.0401459	NA	NA	Insecta	Diptera	Syrphidae	Eristalis
OTU_1575	4.31803	13.1726	0.0739543	NA	NA	-30	13.843	0.639878	NA	NA	-0.0423725	0.0580932	0.131234	NA	NA	-1.96146	3.13899	0.12215	NA	NA	Insecta	Diptera	Muscidae	Muscina
OTU_1621	-30	13.2004	0.0854483	0.770045	1	-13.6631	13.8368	8.95633	0.00276509	0.00741548	0.0100152	0.058428	-8.23736	1	1	-22.4064	3.14724	1.32287	0.250077	0.908745	Insecta	Diptera	Dolichopodidae	Gymnopternus
OTU_1625	13.5086	9.63398	2.31689	0.127976	1	8.08721	10.1975	0.364795	0.545855	0.989977	-0.0403344	0.043327	1.12767	0.288273	1	-1.01169	2.36263	0.21011	0.646681	0.973394	Insecta	Diptera	Chironomidae	Procladius
OTU_1638	30	13.1631	0.64046	0.423544	1	18.6051	13.8362	21.711	3.16962e-06	1.06861e-05	-0.00919357	0.0584434	-20.1134	NA	NA	-21.9373	3.156	0.599647	0.438713	0.908745	Insecta	Diptera	Empididae	Empididae
OTU_1653	-30	13.202	0.919162	0.337695	1	-30	13.8431	0.2259	0.634581	0.989977	0.0811604	0.0581492	1.13052	NA	NA	-29.9761	3.14538	1.64583	0.199527	0.908745	Insecta	Diptera	Tabanidae	Tabanus
OTU_1669	-30	13.2113	0.717347	0.397015	1	4.40734	13.8563	-0.688494	1	1	0.05017	0.0582294	0.897846	0.34336	1	-21.3873	3.15401	1.10732	0.292664	0.908745	Insecta	Diptera	Anthomyiidae	Hydrophoria
OTU_1672	30	13.2065	0.336088	0.562096	1	30	13.8652	10.0642	0.00151182	0.00417781	0.00760229	0.0584402	-6.99026	1	1	-17.9747	3.15755	0.118859	0.730275	0.990063	Insecta	Coleoptera	Coleoptera	Coleoptera
OTU_1751	-4.71259	13.1964	0.172609	0.677803	1	4.451	13.8468	0.22111	NA	NA	-0.0402264	0.0583494	0.92852	NA	NA	0.0573825	3.15265	0.00049017	NA	NA	Insecta	Diptera	Limoniidae	Cheilotrichia
OTU_1792	0.842813	13.1615	-0.00198023	1	1	10.0917	13.8157	0.986008	0.32072	0.733306	-0.00103431	0.0582925	-0.000996147	1	1	-0.202112	3.14984	0.00352006	0.952689	1	Insecta	Coleoptera	Staphylinidae	Tachyporus
OTU_1798	-30	13.1922	1.0859	0.297381	1	-30	13.8484	0.248528	0.618113	0.989977	0.0819953	0.058154	1.71462	0.190387	1	0.577072	3.13865	0.00527197	0.942118	1	Insecta	Hemiptera	Cicadellidae	Anoscopus
OTU_1823	30	13.1841	0.867815	0.351561	1	-30	13.8514	0.0518028	0.819955	0.998152	-0.119975	0.0581433	2.87537	0.0899441	1	0.0379503	3.14305	-0.00099325	1	1	Insecta	Diptera	Limoniidae	Dicranomyia
OTU_1960	4.58589	13.1633	-0.0695573	1	1	-7.62274	13.836	-0.614063	1	1	0.0565009	0.0581845	0.988411	0.320131	1	-22.737	3.14736	0.346043	0.556361	0.911815	Insecta	Diptera	Therevidae	Thereva
OTU_2106	-5.63909	13.2017	0.176356	NA	NA	3.99989	13.8516	0.152011	NA	NA	0.0209052	0.0583892	0.216007	NA	NA	2.11897	3.14832	2.14883	NA	NA	Insecta	Diptera	Oestridae	Cephenemyia
OTU_2125	-0.302537	13.1934	0.00275945	NA	NA	30	13.8585	6.31825	NA	NA	0.00864695	0.0584363	-4.47898	NA	NA	-28.4922	3.15682	0.310594	NA	NA	Insecta	Diptera	Drosophilidae	Scaptomyza
OTU_2143	-9.20384	13.1908	0.563071	0.453026	1	-4.33646	13.8458	0.0389404	0.843567	0.998152	0.0438987	0.0582392	0.68692	0.407214	1	-2.31824	3.14723	0.614345	0.433156	0.908745	Insecta	Diptera	Syrphidae	Xylota
OTU_2279	30	13.1817	0.193426	0.660081	1	-5.61998	13.8501	-0.669542	1	1	0.0545284	0.0582166	1.23421	0.26659	1	-25.8648	3.15141	0.442317	0.506006	0.908745	Insecta	Diptera	Culicidae	Culex
OTU_2288	-13.3131	13.1756	0.849468	0.356703	1	-5.79371	13.8206	0.0396324	0.842201	0.998152	0.076362	0.058165	1.22451	0.268477	1	-4.0051	3.14125	0.952591	0.329061	0.908745	Insecta	Diptera	Muscidae	Myospila
OTU_2369	-8.47183	13.203	0.457601	0.498747	1	2.70037	13.848	0.0599858	0.806518	0.998152	0.021508	0.0583633	0.180367	0.671058	1	2.91595	3.14505	0.943483	0.331384	0.908745	Insecta	Coleoptera	Hydrophilidae	Cercyon
OTU_2431	12.3681	13.1439	1.7074	0.191324	1	30	13.8186	0.976148	0.323152	0.733306	0.000124613	0.0581797	-0.207809	1	1	11.4917	3.14023	1.74379	0.186659	0.908745	Insecta	Coleoptera	Scarabaeidae	Mimeoma
OTU_2432	30	13.1975	0.0526728	0.818476	1	30	13.8625	-0.378175	1	1	0.0443978	0.058282	1.1887	0.275592	1	-18.6357	3.15743	0.147691	0.700751	0.984389	Insecta	Diptera	Chloropidae	Oscinella
OTU_2549	-7.80637	13.1969	0.342317	NA	NA	2.98727	13.8456	0.0633958	NA	NA	0.0221118	0.058353	0.185491	NA	NA	3.21061	3.1441	1.21545	NA	NA	Insecta	Lepidoptera	Lymantriidae	Orgyia
OTU_2647	4.40187	13.1821	0.084959	0.770686	1	-6.03093	13.8604	0.149211	0.699291	0.989977	-0.0243032	0.0583205	0.141403	0.70689	1	3.68529	3.1413	1.27693	0.258471	0.908745	Insecta	Diptera	Chaoboridae	Chaoborus
OTU_2806	-4.5648	13.1942	0.153219	0.695477	1	4.63914	13.8433	0.220371	0.638757	0.989977	-0.0421204	0.0583382	0.994251	NA	NA	0.0194623	3.15252	3.44602e-05	0.995316	1	Insecta	Diptera	Bibionidae	Dilophus
OTU_2847	5.80914	13.1638	0.131787	NA	NA	-3.38247	13.8402	0.132219	NA	NA	0.0270387	0.0582341	0.280884	NA	NA	-2.57205	3.14647	1.04417	NA	NA	Insecta	Diptera	Anisopodidae	Sylvicola
OTU_3641	-6.21489	13.1973	0.192154	NA	NA	5.52086	13.8421	0.20637	NA	NA	0.0249605	0.0583755	0.268744	NA	NA	2.41547	3.14702	0.641154	NA	NA	Insecta	Diptera	Sarcophagidae	Blaesoxipha
OTU_3663	4.87391	13.1719	0.133553	0.714776	1	6.07286	13.8429	0.318233	0.572671	0.989977	0.0345288	0.058326	0.843412	0.358423	1	-0.121209	3.15037	0.00177406	0.966403	1	Insecta	Hemiptera	Aphrophoridae	Aphrophora
OTU_3664	-0.2857	13.1967	-0.00622777	1	1	-8.26128	13.8709	1.01471	0.313777	0.733306	-0.0106	0.0583665	0.082933	0.773361	1	0.806408	3.14831	-0.0074683	1	1	Insecta	Diptera	Scathophagidae	Scathophaga
OTU_3815	-1.26636	13.2018	0.00737292	0.931573	1	-5.19331	13.8744	0.153477	0.695235	0.989977	-0.0107615	0.058386	0.0229943	0.879472	1	1.85458	3.14921	0.520151	0.470777	0.908745	Insecta	Diptera	Chironomidae	Cryptochironomus
OTU_3857	1.13631	13.1995	0.00704466	0.93311	1	-9.49081	13.866	0.809805	0.368178	0.775804	-0.0124488	0.0583102	0.0165607	0.897604	1	-1.62008	3.15017	0.485361	0.486004	0.908745	Insecta	Diptera	Muscidae	Phaonia
OTU_3862	0.343168	13.1334	0.00208861	NA	NA	14.3172	13.785	1.40164	NA	NA	-0.00569573	0.0581137	0.0180071	NA	NA	2.86237	3.14113	1.12326	NA	NA	Insecta	Diptera	Chironomidae	Endochironomus
OTU_4075	-5.85763	13.1907	0.227008	NA	NA	6.62553	13.832	0.358475	NA	NA	-0.0543841	0.0582808	1.52918	NA	NA	0.0342063	3.15211	-7.32259e-05	NA	NA	Insecta	Trichoptera	Polycentropodidae	Neureclipsis
OTU_4090	6.78751	13.1648	0.168794	NA	NA	8.76384	13.8331	0.464643	NA	NA	0.0526187	0.0582516	1.41735	NA	NA	-0.299765	3.14854	0.00944868	NA	NA	Insecta	Diptera	Syrphidae	Chrysotoxum
OTU_4155	7.56572	13.1958	0.478421	NA	NA	-4.12658	13.8445	0.018661	NA	NA	-0.0529733	0.0582478	0.854022	NA	NA	-1.48945	3.15099	0.242535	NA	NA	Insecta	Diptera	Tipulidae	Tipulidae
OTU_4212	-0.687465	13.1931	0.00995466	0.920525	1	-10.5878	13.8584	0.848921	0.356858	0.775804	-0.000733763	0.0582221	-0.000924579	1	1	-2.26916	3.14799	0.874158	0.349807	0.908745	Insecta	Diptera	Muscidae	Coenosia
OTU_4232	-10.9842	13.1736	0.444936	0.50475	1	8.26423	13.8241	0.261179	0.609312	0.989977	0.074562	0.0581935	2.09265	0.148009	1	-0.0651668	3.14273	0.00601548	0.938178	1	Insecta	Diptera	Tabanidae	Haematopota
OTU_4539	-7.85001	13.1856	0.407488	0.523247	1	-9.24011	13.8451	0.348851	0.554764	0.989977	0.0413922	0.0582057	0.457237	0.498918	1	-2.96091	3.14487	1.17816	0.27773	0.908745	Insecta	Diptera	Muscidae	Neomyia
OTU_4555	-3.21723	13.1848	-0.247801	1	1	5.50777	13.8266	-0.0306983	1	1	-0.0634623	0.0582367	1.57649	0.209266	1	-0.466832	3.15155	0.120029	0.729003	0.990063	Insecta	Diptera	Mycetophilidae	Boletina
OTU_4644	6.10096	13.166	0.144601	NA	NA	7.94868	13.8349	0.406973	NA	NA	0.0475358	0.0582686	1.24641	NA	NA	-0.281998	3.14898	0.00923957	NA	NA	Insecta	Hymenoptera	Pteromalidae	Mesopolobus
OTU_4873	-2.69511	13.1825	0.128619	0.719868	1	5.21996	13.8268	-0.0596212	1	1	-0.0637653	0.0582376	1.66664	0.196709	1	0.716709	3.14992	-0.079033	1	1	Insecta	Diptera	Chironomidae	Chironomidae
OTU_4907	-8.05178	13.2039	0.433515	0.510269	1	2.2979	13.8515	0.0527887	0.81828	0.998152	0.0202233	0.0583708	0.167806	0.68207	1	2.73223	3.14578	0.889356	0.345652	0.908745	Insecta	Coleoptera	Curculionidae	Xyleborus
OTU_4931	-10.4891	13.1857	0.661249	0.416119	1	-5.33628	13.8376	0.0635569	0.80096	0.998152	0.0525808	0.0582091	0.815997	0.366353	1	-2.83169	3.14524	0.783795	0.375983	0.908745	Insecta	Diptera	Tabanidae	Chrysops
OTU_5081	4.54922	13.2007	0.18149	0.670095	1	-3.26142	13.871	0.0333417	0.855114	0.999044	-0.0254612	0.0583925	0.22272	0.636975	1	1.82378	3.14927	0.538726	0.462961	0.908745	Insecta	Diptera	Chironomidae	Benthalia
OTU_5298	-4.01724	13.1981	0.130349	0.718071	1	3.63737	13.853	0.167644	0.682215	0.989977	-0.036163	0.0583712	0.812679	NA	NA	0.0320163	3.15285	0.00013272	0.990808	1	Insecta	Coleoptera	Anobiidae	Ernobius
OTU_5368	-6.66164	13.2012	0.396683	0.528807	1	-3.97817	13.8658	0.0377769	0.845892	0.998152	0.0256048	0.0583228	0.357653	0.549813	1	-1.45889	3.15061	0.386374	0.534212	0.910269	Insecta	Diptera	Syrphidae	Syrphidae
OTU_5382	-3.8693	13.1877	0.118767	0.730376	1	-4.9277	13.8524	0.178505	0.672661	0.989977	0.028419	0.0582647	0.368398	0.543879	1	-2.18762	3.14791	0.823881	0.364048	0.908745	Insecta	Diptera	Muscidae	Musca
OTU_5445	3.46057	13.1941	0.069502	0.792063	1	-5.43304	13.8696	0.146307	0.70209	0.989977	-0.0210585	0.0583633	0.112696	0.737095	1	2.34628	3.1467	0.710524	0.39927	0.908745	Insecta	Coleoptera	Ptinidae	Ptinus
OTU_5558	-3.71753	13.1969	0.0505689	0.822076	1	2.70106	13.8455	0.0538343	0.816521	0.998152	0.0319038	0.0583201	0.609242	0.435073	1	-0.836817	3.14978	0.0922293	0.761362	0.990063	Insecta	Diptera	Calliphoridae	Lucilia
OTU_5669	-29.869	13.2271	0.0357038	0.850128	1	30	13.8812	1.07305	0.300258	0.72307	-0.0415743	0.0583822	-0.61294	1	1	20.8507	3.1563	-0.352446	1	1	Insecta	Diptera	Cecidomyiidae	Asteromyia
OTU_5814	5.21283	13.1679	0.117919	NA	NA	6.87003	13.8379	0.336746	NA	NA	0.0409563	0.0582925	1.01902	NA	NA	-0.254391	3.14952	0.00459081	NA	NA	Insecta	Diptera	Syrphidae	Helophilus
OTU_5876	-5.83063	13.1908	0.225611	NA	NA	6.57309	13.8323	0.354712	NA	NA	-0.0540164	0.0582822	1.51304	NA	NA	0.0345329	3.15212	-7.38698e-05	NA	NA	Insecta	Neuroptera	Hemerobiidae	Hemerobius
OTU_5924	5.13984	13.1681	0.115751	NA	NA	6.78101	13.8382	0.33109	NA	NA	0.040415	0.0582947	1.00075	NA	NA	-0.2521	3.14957	0.00452107	NA	NA	Insecta	Lepidoptera	Crambidae	Pediasia
OTU_6096	-5.74345	13.1911	0.221142	NA	NA	6.4078	13.8331	0.34322	NA	NA	-0.0529201	0.0582865	1.46955	NA	NA	0.0355692	3.15217	5.46884e-05	NA	NA	Insecta	Coleoptera	Chrysomelidae	Aphthona
OTU_6271	-8.40569	13.1891	0.420261	0.516807	1	-2.24911	13.8457	0.0193168	0.889462	1	0.0413508	0.0582541	0.712303	0.39868	1	-2.05192	3.14783	0.539745	0.462539	0.908745	Insecta	Lepidoptera	Crambidae	Chrysoteuchia
OTU_6635	30	13.2076	-0.666416	1	1	7.11269	13.8429	0.506643	0.476596	0.953191	0.0393994	0.0583108	1.13004	0.287768	1	0.123649	3.15063	0.00305491	0.955922	1	Insecta	Hymenoptera	Ichneumonidae	Mesoleptus
OTU_6806	-1.38634	13.2113	0.0152964	0.90157	1	-2.01665	13.8782	0.00769839	0.930083	1	-0.00620699	0.0584483	0.00358504	0.952255	1	0.398442	3.15371	0.0327009	0.856498	1	Insecta	Diptera	Hybotidae	Platypalpus
OTU_6864	2.9566	13.1974	0.0558708	0.813146	1	-5.10499	13.8721	0.134077	0.714241	0.991535	-0.0196558	0.0583764	0.103541	0.747621	1	2.04919	3.14813	0.597466	0.439546	0.908745	Insecta	Diptera	Limoniidae	Symplecta
OTU_6968	0.067331	13.1775	-0.000334764	1	1	3.33049	13.8468	0.0870745	0.76793	0.998152	0.0300623	0.0583362	0.592972	0.441272	1	-0.617105	3.15025	0.0605238	0.80567	1	Insecta	Diptera	Mycetophilidae	Mycetophila
OTU_7085	4.27724	13.2006	0.155099	0.693709	1	-3.73751	13.8718	0.0551329	0.814361	0.998152	-0.0238569	0.058392	0.188123	0.664483	1	1.81652	3.14924	0.526453	0.468102	0.908745	Insecta	Diptera	Limoniidae	Eloeophila
OTU_7429	-0.384307	13.2075	0.00107865	0.9738	1	-4.63658	13.8767	0.200276	0.654498	0.989977	-0.00661786	0.0584245	0.00415549	0.948601	1	-0.506322	3.15311	0.0677658	0.794618	0.997499	Insecta	Diptera	Syrphidae	Sphaerophoria
OTU_7446	4.18122	13.1974	0.163162	0.686262	1	-9.57517	13.8656	0.815541	0.366487	0.775804	-0.0308048	0.0582688	0.199701	0.654962	1	-0.653548	3.1495	0.0782537	0.779678	0.990063	Insecta	Diptera	Lauxaniidae	Calliopum
OTU_7597	4.43769	13.2	0.164743	0.684827	1	-9.00302	13.865	0.610862	0.434463	0.883908	-0.029701	0.0582874	0.182039	0.669627	1	-1.58155	3.15036	0.44054	0.506862	0.908745	Insecta	Diptera	Syrphidae	Dasysyrphus
OTU_7628	-4.34105	13.1947	0.0873973	0.767512	1	-6.31243	13.8639	0.17603	0.674807	0.989977	-0.00668597	0.0583404	0.00461616	0.945832	1	3.0801	3.14345	0.991479	0.319381	0.908745	Insecta	Diptera	Chironomidae	Synendotendipes
OTU_7674	1.79285	13.1674	-0.00213733	1	1	5.26293	13.8379	0.172446	0.677947	0.989977	0.0397369	0.0582906	0.904112	NA	NA	-0.620364	3.14902	0.0555332	0.813701	1	Insecta	Diptera	Culicidae	Anopheles
OTU_7811	-3.47697	13.2101	0.12559	0.723049	1	-0.709132	13.8768	-0.00913002	1	1	0.00222952	0.0584396	0.00876618	0.925405	1	0.872562	3.15302	0.178201	0.672924	0.980309	Insecta	Diptera	Drosophilidae	Lordiphosa
OTU_7822	-4.4903	13.2068	0.166189	0.683521	1	-3.42105	13.8756	0.0546996	0.815078	0.998152	-0.000377969	0.0584225	-0.000292178	1	1	1.3725	3.15128	0.361446	0.547704	0.910269	Insecta	Diptera	Rhagionidae	Rhagio
OTU_8021	-4.22057	13.1965	0.138836	0.709441	1	3.9991	13.8493	0.186256	0.666051	0.989977	-0.0382826	0.0583591	0.816876	0.366095	1	0.027375	3.15272	4.99757e-05	0.99436	1	Insecta	Diptera	Tachinidae	Blepharomyia
OTU_8208	3.82888	13.1982	0.100759	0.750921	1	-10.0435	13.8632	0.946482	0.330616	0.736089	-0.0175649	0.0583578	0.158755	0.690306	1	-1.78264	3.14971	0.561875	0.453506	0.908745	Insecta	Diptera	Tachinidae	Lydella
OTU_8247	2.22178	13.192	0.0178921	0.893591	1	-10.6167	13.8565	0.744902	0.388095	0.803425	-0.0139908	0.0582664	0.0954247	0.757391	1	-2.33632	3.14786	0.924431	0.336314	0.908745	Insecta	Diptera	Syrphidae	Syrphus
OTU_8315	-4.89382	13.1953	0.18111	NA	NA	4.79045	13.8437	0.240541	NA	NA	-0.0423101	0.0583385	1.01907	NA	NA	0.0535047	3.15255	0.000379003	NA	NA	Insecta	Coleoptera	Helophoridae	Helophorus
OTU_8567	-4.2737	13.1961	0.141089	0.707201	1	4.09961	13.8483	0.191597	0.661591	0.989977	-0.0388983	0.0583555	0.862343	NA	NA	0.0261297	3.15269	4.73506e-05	0.99451	1	Insecta	Diptera	Mycetophilidae	Mycomya
OTU_8967	NA	NA	NA	NA	NA	NA	NA	NA	NA	NA	NA	NA	NA	NA	NA	NA	NA	NA	NA	NA	Insecta	Hemiptera	Aphididae	Sitobion
OTU_9442	2.68522	13.2063	0.0799788	0.777326	1	-2.14201	13.8759	0.0045435	0.946259	1	-0.0198688	0.0584247	0.166739	0.683026	1	1.16485	3.15249	0.292382	0.588698	0.940474	Insecta	Neuroptera	Chrysopidae	Peyerimhoffina
OTU_9451	30	13.2088	-0.840895	1	1	5.18384	13.8534	0.331173	0.564969	0.989977	0.0267964	0.0583758	0.56511	0.452209	1	0.111219	3.15178	0.00114172	0.973045	1	Insecta	Diptera	Syrphidae	Scaeva
OTU_9460	0.385042	13.2038	0.00145789	0.969542	1	-7.05649	13.8727	0.40959	0.522178	0.989977	-0.00787308	0.0584011	0.00712817	0.932716	1	-1.05198	3.15191	0.20379	0.651679	0.973394	Insecta	Diptera	Anthomyiidae	Pegomya
OTU_9532	-5.48755	13.203	0.171347	0.678917	1	3.54788	13.8549	0.143598	0.70473	0.989977	0.0163945	0.0584009	0.215792	NA	NA	2.00298	3.14882	0.81074	0.367902	0.908745	Insecta	Diptera	Muscidae	Graphomya
OTU_9625	-4.37163	13.1989	0.156393	0.6925	1	3.8382	13.853	0.186744	0.665641	0.989977	-0.0364653	0.0583708	0.750142	0.386431	1	0.0644004	3.15286	0.000692096	0.979012	1	Insecta	Coleoptera	Staphylinidae	Lesteva
OTU_9818	-1.94674	13.2114	0.0376295	0.846189	1	-0.868868	13.8782	-0.0136777	1	1	-0.00225916	0.0584486	-0.00431249	1	1	0.450265	3.15373	0.0433377	0.835091	1	Insecta	Diptera	Tachinidae	Voria
OTU_10077	-4.09999	13.2088	0.387218	0.533765	1	-0.470393	13.8762	-0.0228894	1	1	0.00304116	0.058438	0.0498427	0.823337	1	0.906071	3.15289	0.503205	0.478095	0.908745	Insecta	Diptera	Chironomidae	Cladotanytarsus
OTU_10093	NA	NA	NA	NA	NA	NA	NA	NA	NA	NA	NA	NA	NA	NA	NA	NA	NA	NA	NA	NA	Insecta	Diptera	Mycetophilidae	Exechia
OTU_10110	-0.545553	13.2056	0.00362569	0.951985	1	-6.04623	13.8747	0.276934	0.598718	0.989977	-0.0059387	0.0584111	-0.00204609	1	1	-0.829037	3.15249	0.128346	0.720153	0.990063	Insecta	Diptera	Ceratopogonidae	Forcipomyia
OTU_10190	2.61503	13.1806	0.0446724	0.832608	1	3.68289	13.8559	0.156844	0.692079	0.989977	0.0226238	0.0583886	0.338528	0.56068	1	-0.190948	3.1518	0.0071136	0.932784	1	Insecta	Hemiptera	Psyllidae	Psylla
OTU_10467	-0.605671	13.206	0.00423396	0.948119	1	-5.75162	13.8752	0.230081	0.631464	0.989977	-0.0058797	0.0584154	-0.00212367	1	1	-0.762618	3.15263	0.0938772	0.759305	0.990063	Insecta	Lepidoptera	Tortricidae	Ptycholoma
OTU_10847	-2.25411	13.2109	0.0527875	0.818282	1	-2.36332	13.8777	0.0167893	0.896904	1	-0.00477721	0.0584473	-0.000905374	1	1	0.615333	3.15332	0.0838892	0.772094	0.990063	Insecta	Coleoptera	Nitidulidae	Meligethes
OTU_10896	-3.24207	13.2096	0.0896044	0.764681	1	0.472776	13.8748	0.0127333	0.910156	1	0.00515784	0.0584351	0.0303918	0.861604	1	0.977352	3.15267	0.16818	0.681734	0.981032	Insecta	Hymenoptera	Siricidae	Sirex
OTU_10929	2.00478	13.1866	0.0299124	0.862689	1	2.96738	13.863	0.111313	0.738654	0.998152	0.0150999	0.0584158	0.23048	0.631168	1	-0.182834	3.15246	0.00814463	0.92809	1	Insecta	Diptera	Syrphidae	Melanostoma
OTU_11142	0.348594	13.2092	0.00397265	0.949743	1	-1.43558	13.8766	-0.0107247	1	1	-0.0131103	0.0584375	0.0890041	0.765447	1	-0.0343215	3.15383	0.00112297	0.973267	1	Insecta	Diptera	Stratiomyidae	Beris
OTU_11448	-3.85185	13.2086	0.184463	0.667565	1	-2.57251	13.8757	0.0427241	0.836246	0.998152	0.00408398	0.0584237	0.0414209	0.838728	1	-0.41369	3.15325	0.0777979	0.780304	0.990063	Insecta	Diptera	Muscidae	Stomoxys
